# Supplementary material for: Confirmatory factor analysis of Clinical Outcomes in Routine Evaluation (CORE-OM) used as a measure of emotional distress in people with tinnitus
Source: Health Qual Life Outcomes. 2016 Sep 6;14(1):124. doi: 10.1186/s12955-016-0524-5 (PMC5012012; doi:10.1186/s12955-016-0524-5)
Supplement: Additional file 1: Table S1. — Fit indices, factor loadings and correlations between factors for 10 models of the CORE-OM. (XLSX 19 kb) [file 12955_2016_524_MOESM1_ESM.xlsx]

## Sheet: Sheet1
Table S1. Fit indices, factor loadings and correlations between factors for 10 models of the CORE-OM.
Items	4 Factor Model				3 Factor Models									2 factor models						I factor Models
	Model I				Model II			Model III			Model IV			Model V		Model VI		Model VII		Model VIII	Model IX	Model X
	SWB	PRO	FUN	RIS	Neg	Pos	Risk	Neg	Pos	Risk	Neg	Pos	Risk	Gen	Risk	Gen	Risk	Gen	Risk
1. I have felt terribly alone and isolated		0.851 (0.024)			0.834 (0.023)			0.834 (0.023)			0.838 (0.021)			0.828 (0.023)		0.829 (0.023)		0.834 (0.023)		0.826 (0.023)		0.827 (0.025)
2. I have felt tense, anxious or nervous			0.833 (0.019)		0.833 (0.019)			0.834 (0.019)			0.840 (0.018)			0.827 (0.019)		0.827 (0.019)		0.835 (0.018)		0.826 (0.019)		0.837 (0.020)
4. I have felt OK about myself	0.488 (0.039)					0.568 (0.040)			0.568 (0.040)			0.573 (0.039)		0.493 (0.039)		0.493 (0.039)		0.508 (0.038)		0.493 (0.039)		0.441 (0.046)
5 I have felt totally lacking in energy and enthusiasm			0.750 (0.027)		0.753 (0.028)			0.754 (0.028)			0.750 (0.028)			0.743 (0.027)		0.744 (0.027)		0.743 (0.027)		0.742 (0.027)
6. I have been physically violent to others				0.603 (0.118)			0.604 (0.118)						0.568 (0.112)		0.603 (0.118)				0.598 (0.117)	0.540 (0.110)
7. I have felt able to cope when things go wrong		0.488 (0.039)				0.551 (0.038)			0.550 (0.038)			0.558 (0.038)		0.476 (0.039)		0.476 (0.039)		0.495 (0.037)		0.476 (0.039)	0.482 (0.046)
8. I have been troubled by aches, pains or other physical problems			0.412(0.047)		0.413 (0.047)			0.415 (0.047)						0.407 (0.046)		0.409 (0.046)				0.405 (0.046)
9. I have thought of hurting myself				0.930 (0.030)			0.930 (0.030)			0.940 (0.029)			0.906 (0.031)		0.930 (0.030)		0.940 (0.029)		0.957 (0.029)	0.860 (0.033)		0.924 (0.028)
10. Talking to people has felt too much for me		0.713 (0.036)			0.704 (0.035)			0.702 (0.035)						0.697 (0.035)		0.695 (0.035)		0.695 (0.035)		0.695 (0.035)	0.648 (0.047)
11. Tension and anxiety have prevented me doing important things			0.858 (0.022)		0.857 (0.022)			0.857 (0.022)			0.859 (0.022)			0.851 (0.022)		0.851 (0.022)		0.848 (0.022)		0.850 (0.022)
12. I have been happy with the things I have done		0.761 (0.029)				0.854 (0.027)			0.852 (0.027)			0.849 (0.027)		0.743 (0.029)		0.742 (0.029)		0.752 (0.028)		0.741 (0.029)
13. I have been disturbed by unwanted thoughts and feelings			0.764 (0.026)		0.765 (0.026)			0.765 (0.026)			0.761 (0.027)			0.759 (0.0260		0.759 (0.026)		0.753 (0.026)		0.756 (0.026)	0.744 (0.033)	0.807 (0.023)
14. I have felt like crying	0.802 (0.025)				0.815(0.023)			0.814 (0.024)			0.815 (0.024)			0.810 (0.024)		0.810 (0.024)		0.814 (0.023)		0.809 (0.024)
15. I have felt panic or terror			0.880 (0.021)		0.880 (0.021)			0.880 (0.021)			0.884 (0.021)			0.875 (0.021)		0.875 (0.021)		0.881 (0.021)		0.872 (0.021)		0.856 (0.023)
16. I made plans to end my life				0.894 (0.030)			0.894 (0.030)			0.908 (0.030)			0.883 (0.031)		0.894 (0.030)		0.908 (0.030)		0.902 (0.038)	0.839 (0.033)	0.850 (0.057)	0.921 (0.030)
17. I have felt overwhelmed by my problems	0.911 (0.014)				0.927 (0.011)			0.927 (0.011)			0.930 (0.011)			0.921 (0.012)		0.921 (0.012)		0.925 (0.011)		0.918 (0.012)
18. I have had difficulty getting to sleep or staying asleep			0.577 (0.039)		0.578 (0.039)			0.577 (0.039)						0.571 (0.039)		0.570 (0.039)		0.575 (0.038)		0.570 (0.039)
19. I have felt warmth or affection for someone		0.398 (0.050)				0.454 (0.052)			0.454 (0.051)			0.467 (0.050)		0.388 (0.049)		0.389 (0.049)		0.400 (0.049)		0.387 (0.049)
20. My problems have been impossible to put to one side			0.824 (0.022)		0.825 (0.021)			0.826 (0.021)			0.827 (0.021)			0.818 (0.022)		0.818 (0.021)		0.820 (0.022)		0.816 (0.022)	0.809 (0.032)	0.778 (0.027)
21. I have been able to do most things I needed to		0.676 (0.034)				0.757 (0.035)			0.757 (0.035)			0.755 (0.034)		0.661 (0.035)		0.661 (0.035)		0.669 (0.034)		0.660 (0.035)
22. I have threatened or intimidated another person				0.693 (0.079)			0.694 (0.079)						0.652 (0.076)		0.694 (0.079)				0.667 (0.080)	0.639 (0.075)
23. I have felt desparing or hopeless			0.929 (0.016)		0.927 (0.016)						0.931 (0.016)			0.923 (0.016)		0.923 (0.016)		0.922 (0.016)		0.920 (0.016)
24. I have thought it would be bettter if I were dead				0.968 (0.023)			0.968 (0.023)			0.978 (0.023)			0.936 (0.026)		0.968 (0.023)		0.978 (0.023)			0.886 (0.028)		0.916 (0.024)
25. I have felt criticised by other people		0.760 (0.030)			0.750 (0.030)			0.748 (0.030)					0.766 (0.031)	0.743 (0.030)		0.741 (0.030)				0.741 (0.030)
26. I have thought I have no friends		0.786 (0.031)			0.774 (0.032)			0.774 (0.032)					0.809 (0.032)	0.768 (0.032)		0.768 (0.032)		0.743 (0.034)		0.765 (0.032)
27. I have felt unhappy			0.908 (0.013)		0.907 (0.013)			0.908 (0.013)			0.912 (0.013)			0.899 (0.013)		0.900 (0.013)		0.888 (0.014)		0.898 (0.013)
28. Unwanted images or memories have been distressing me			0.719 (0.034)		0.720 (0.034)			0.718 (0.034)						0.714 (0.034)		0.712 (0.034)				0.711 (0.034)
29. I have been irritable when with other people		0.729 (0.028)			0.719 (0.028)			0.716 (0.028)					0.752 (0.029)	0.712 (0.028)		0.709 (0.028)				0.710 (0.028)
30. I have thought I am to blame for my problems and difficulties			0.712 (0.034)		0.712 (0.034)			0.713 (0.034)						0.705 (0.034)		0.706 (0.034)		0.682 (0.036)		0.703 (0.034)		0.686 (0.037)
31. I have felt optomistic about my future	0.687 (0.032)					0.786 (0.032)			0.787 (0.032)			0.787 (0.031)		0.693 (0.031)		0.694 (0.032)		0.705 (0.030)		0.690 (0.031)
32. I have acheived the things I wanted to		0.780 (0.025)				0.855 (0.023)			0.856 (0.023)			0.852 (0.022)		0.764 (0.025)		0.765 (0.025)		0.773 (0.024)		0.762 (0.025)	0.720 (0.037)
33. I have felt humiliated or shamed by other people		0.791 (0.036)			0.778 (0.037)			0.778 (0.037)					0.811 (0.037)	0.772 (0.037)		0.771 (0.037)				0.769 (0.037)
34. I have hurt myself physically or taken dangerous risks with my health				0.816 (0.065)			0.815 (0.065)			0.826 (0.066)			0.777 (0.062)		0.815 (0.065)		0.826 (0.065)		0.800 (0.064)	0.739 (0.061)
Correlation
F1		0.993 (0.013)	1.007 (0.010)	0.849 (0.026)		0.786 (0.023)	0.865 (0.024)		0.786 (0.023)	0.850 (0.025)		0.792 (0.023)	0.897 (0.017)		0.870 (0.024)		0.856 (0.025)		0.857 (0.030)
F2			0.937 (0.010)	0.851 (0.031)			0.758 (0.037)			0.751 (0.038)			0.762 (0.029)
F3				0.873 (0.025)
RMSEA	0.071				0.057			0.061			0.058			0.072		0.078		0.079		0.075	0.092	0.076
90% CI	0.067-0.076				0.052-0.062			0.056-0.067			0.052-0.064			0.068-0.077		0.074-0.083		0.074-0.085		0.071-0.080	0.061-0.125	0.060-0.093
Chi Sq	1340.49				1041.81			987.639			746.699			1371.46		1344.08		1015.4		1449.24	35.072	104.33
Df	489				492			431			347			494		433		323		495	9	35
P	<0.001				<0.001			<0.001			<0.001			<0.001		<0.001		<0.001		<0.001	<0.001	<0.001
CFI	0.951				0.968			0.968			0.974			0.949		0.947		0.952		0.945	0.976	0.985
TLI	0.947				0.966			0.965			0.972			0.946		0.943		0.948		0.941	0.961	0.981
WRMR	1.349				1.144			1.149			1.1				1.374		1.401		1.363	1.426	0.702	0.892
